# Supplementary material for: Coordination among frequent genetic variants imparts substance use susceptibility and pathogenesis
Source: Front Neurosci. 2024 Apr 10;18:1332419. doi: 10.3389/fnins.2024.1332419 (PMC11041639; doi:10.3389/fnins.2024.1332419)
Supplement: Supplementary file 11 [file Table_3.XLSX]

## Sheet: AD001 Family
Supplementary Table 3: Genes in homozygous regions across families.
Chromosome 11	Chromosome 19	Chromosome 6	Chromosome 20	Chromosome 1	Chromosome 20
RHOD	TNNI3	HLA-DPA3	DIDO1	EPHB2	HRH3
KDM2A	DNAAF3	COL11A2	GID8	MIR4253	FLJ44790
GRK2	SYT5	RXRB	SLC17A9	TEX46	OSBPL2
ANKRD13D	PTPRH	RNY4P10	BHLHE23	KDM1A	ADRM1
SSH3	TMEM86B	SLC39A7	LINC01749	MIR3115	LAMA5
LOC100130987	PPP6R1	HSD17B8	LINC00029	MIR4419A	MIR4758
POLD4	HSPBP1	MIR219A1	LINC01056	LUZP1	LOC100506553
CLCF1	BRSK1	RING1	HAR1B	HTR1D	RPS21
RAD9A	TMEM150B	ZNF70P1	HAR1A	RPL29P6
PPP1CA	KMT5C	VPS52	MIR124-3	HNRNPR
TBC1D10C	COX6B2	RPS18	YTHDF1	ZNF436
CARNS1	FAM71E2	B3GALT4	BIRC7	ZNF436-AS1
RPS6KB2	IL11	WDR46	MIR3196	TCEA3
PTPRCAP	TMEM190	PFDN6	NKAIN4	ASAP3
CORO1B	TMEM238	RGL2	FLJ16779	E2F2
GPR152	RPL28	TAPBP	ARFGAP1	ID3
CABP4	UBE2S	ZBTB22	MIR4326	MDS2
TMEM134	SHISA7	DAXX	COL20A1	LOC729856
AIP	ISOC2	MYL12BP3	CHRNA4	RPL11
PITPNM1	ZNF628	LYPLA2P1	KCNQ2	ELOA
CDK2AP2	NAT14	RPL35AP4	EEF1A2	ELOA-AS1
CABP2	SSC5D	KIFC1	PPDPF	PITHD1
GSTP1		RPL12P1	PTK6	LOC100509213
NDUFV1		PHF1	SRMS	LYPLA2
DOC2GP		CUTA	FNDC11	GALE
NUDT8		SYNGAP1		HMGCL
TBX10		ZBTB9		FUCA1
ACY3		BAK1		CNR2
ALDH3B2		GGNBP1		BTBD6P1
RPL37P2		LINC00336		MIR378F
UNC93B5		ITPR3		PNRC2
OR7E145P		LOC100507563		SRSF10
OR7E11P
LOC100131501
EVA1CP4
ALG1L8P
FAM86C2P
ENPP7P7
SNRPCP12
RPS3AP40
LOC100132261
OR7E1P

## Sheet: AD002 Family
Supplementary Table 3: Genes in homozygous regions across families.
Chromosome 22
SLC25A17
LOC100313968
LOC100652788
MIR4766
ST13
XPNPEP3
DNAJB7
RBX1
RPS9P2
ACTBP15
MIR1281
EP300
LOC646927
L3MBTL2
L3MBTL2-AS1
CHADL
RANGAP1
ZC3H7B
TEF
TOB2
PHF5A
ACO2
POLR3H
CSDC2
PMM1
DESI1
XRCC6
SNU13
LOC100506562
C22orf46
MEI1
HMGN2P10
CCDC134
SREBF2
MIR33A
SHISA8
MIR378I
TNFRSF13C
CENPM
SMIM45
SEPTIN3
WBP2NL
SLC25A5P1
NAGA
PHETA2
SMDT1
NDUFA6
NDUFA6-DT
OLA1P1
CYP2D6
CYP2D7
CYP2D8P
TCF20
OGFRP1
LOC100134361
NFAM1
SERHL
LOC100506662
RRP7A
SERHL2
RRP7BP
POLDIP3
RNU12
CYB5R3
ATP5MGL
A4GALT
RPL5P34
DNM1P18
LOC100422416
ARFGAP3
LOC692246
PACSIN2
TTLL1-AS1
TTLL1

## Sheet: AD003 Family
Supplementary Table 3: Genes in homozygous regions across families.
Chromosome 2	Chromosome 6	Chromsome 11	Chromosome 17	Chromosome 19	Chromosome 9	Chromosome 16	Chromosome 21
PLEKHA3	OR12D2	DRAP1	NT5C	MUC16	SNAPC4	PRR35	LSS
TTN-AS1	OR12D1	TSGA10IP	JPT1	BOLA3P2	ENTR1	NHLRC4	MCM3AP-AS1
TTN	OR11A1	SART1	SUMO2	TRQ-TTG8-1	PMPCA	PIGQ	MCM3AP
LOC100506892	OR10C1	LOC100420020	NUP85	OR1M4P	INPP5E	RAB40C	YBEY
	OR2H1	EIF1AD	GGA3	OR1M1	SEC16A	WFIKKN1	C21orf58
	UBDP1	BANF1	MRPS7	OR7G2	C9orf163	METTL26	PCNT
	MAS1LP1	CST6	MIF4GD	OR7G1	NOTCH1	TRG-CCC2-2
	MAS1L	CATSPER1	MIF4GD-DT	OR7G15P	MIR4673	LOC100287175
	RPS17P1	GAL3ST3	SLC25A19	OR7G3	MIR4674	LOC100130285
	LINC01015	SF3B2	LOC100507168	ZNF317	LINC01451	MCRIP2
	GPR53P	PACS1	GRB2	ELOCP29	LOC100505976	LOC100507146
	OR2I1P	KLC2	RPL36AP7	OR7D2	EGFL7	WDR90
	UBD	RAB1B	MIR3678	OR7E16P	MIR126	LOC100507167
	OR2H5P	CNIH2	TMEM94	OR7E25P	AGPAT2	RHOT2
	SNORD32B	YIF1A	CASKIN2	OR7D4	DIPK1B
	RPL13AP	TMEM151A	TSEN54	OR7D11P	SNHG7
	OR2H2	CD248	LLGL2	OR7D1P	SNORA17B
	GABBR1	RIN1	MYO15B	OR7E24	SNORA17A
	SUMO2P1	BRMS1	RECQL5	OR7E18P	LCN10
	MOG	B4GAT1		OR7E19P	LCN6
	ZFP57	TRS-GCT3-1		OR7H1P	LOC100128593
	ZDHHC20P1	SLC29A2		ZNF699	LCN8
	HCG4P11	LOC100505504		ZNF559	LCN15
	HLA-F	NPAS4		ZNF559-ZNF177	ATP6V1G1P3
	HLA-F-AS1	MRPL11		LOC100128428	TMEM141
	RPL23AP1	LOC100505524		ZNF177	CCDC183
	MICE	PELI3		ZNF266	CCDC183-AS1
	HCG9P5	LOC100505554		ZNF560	RABL6
	IFITM4P	DPP3			LOC100422233
	LOC353010	BBS1			NCLP1
	HCG4	ZDHHC24			MIR4292
	HLA-V	ACTN3			AJM1
	LOC554223	CTSF			PHPT1
	HCP5P13	CCDC87			MAMDC4
	HCG4P9
	HLA-P
	RPL7AP7
	MICG
	HCG4P8
	HLA-G
	P5-11
	HCGVIII-2
	MICF
	LOC353009
	HCG4P7
	HLA-H
	P5-09
	HLA-T
	DDX39BP1
	LOC353008
	HCP5P6
	HCG4B
	P5-05
	HLA-K
	HLA-U
	P5.8
	HCG4P5
	HLA-A
	P5-04
	HCG4P4
	HLA-W
	MICD
	HCG9
	DDX39BP2
	ZNRD1ASP
	HCG4P3
	HLA-J
	HCG8
	ETF1P1
	POLR1H
	PPP1R11
	RNF39
	TRIM31
	TRIM40
	TRIM10
	TRIM15
	TRIM26
	PAIP1P1
	TRIM26BP
	HLA-L
	HCG18
	TRIM39
	TRIM39-RPP21
	RPP21
	HLA-N
	UBQLN1P1
	MICC
	TMPOP1
	SUCLA2P1
	RANP1
	HLA-E
	GNL1
	PRR3
	ABCF1
	MIR877
	PPP1R10
	MRPS18B
	ATAT1
	PTMAP1
	C6orf136
	DHX16
	PPP1R18
	NRM
	RPL7P4
	MDC1
	TUBB
	FLOT1
	IER3
	DDR1

## Sheet: AD004 Family
Supplementary Table 3: Genes in homozygous regions across families.
Chromosome 2	Chromosome 1
SLC23A3	ZNF670-ZNF695
CNPPD1	ZNF695
RETREG2	LOC100419806
ZFAND2B	ZNF670
ABCB6	LOC100420880
ATG9A	ZNF669
ANKZF1	LINC02897
GLB1L	FGFR3P6
STK16	ZNF124
TUBA4A	VN1R16P
TUBA4B	LOC100131465
DNAJB2	ZNF731P
PTPRN	MIR3916
MIR153-1	LOC343165
RESP18	VN1R17P
DNPEP	VN1R5
DES	ZNF496
SPEG	NLRP3
LOC100507611	OR2B11
GMPPA	OR2W5P
ASIC4	GCSAML-AS1
	OR2C3
	GCSAML
	OR2G2
	OR2G3
	OR14L1P
	OR3D1P
	OR13G1
	OR6F1
	OR14A2
	OR14K1
	OR1C1
	OR9H1P
	OR14A16
	HSD17B7P1
	OR6R1P
	OR11L1
	TRIM58
	OR2W3
	OR2T8
	OR2AJ1

## Sheet: AD005 Family
Supplementary Table 3: Genes in homozygous regions across families.
Chromosome 2	Chromosome 3	Chromosome 6	Chromosome 16	Chromosome 5	Chromosome 11	Chromosome 1
OSBPL6	STAB1	HLA-C	CAPN15	PCDHB@	ANO9	RSRP1
LOC100506831	NT5DC2	USP8P1	PRR35	PCDHB2	PTDSS2	RHD
PRKRA	SMIM4	RPL3P2	NHLRC4	PCDHB3	RNH1	SDHDP6
PJVK	PBRM1	WASF5P	PIGQ	PCDHB4	HRAS	TMEM50A
NUDCP2	LOC100506856	HLA-B	RAB40C	PCDHB5	LRRC56	RHCE
FKBP7	GNL3	DHFRP2	WFIKKN1	PCDHB6	LMNTD2	SDHDP7
PLEKHA3	SNORD19	FGFR3P1	METTL26	PCDHB17P	LMNTD2-AS1	MACO1
TTN-AS1	SNORD19B	ZDHHC20P2	TRG-CCC2-2	PCDHB7	RASSF7	LDLRAP1
TTN	SNORD69	HLA-S	LOC100287175	PCDHB8	MIR210HG	MAN1C1
LOC100506892	GLT8D1	MICA	LOC100130285	PCDHB16	MIR210	LOC100507013
CCDC141	SPCS1	HLA-X	MCRIP2	PCDHB9	LOC143666	SELENON
RPS6P2	NEK4	HCP5	LOC100507146	PCDHB10	PHRF1	MTFR1L
SESTD1	LOC100301990	HCG26	WDR90	PCDHB11	IRF7	LOC646471
RAD52P1	LOC100499399	MICB	LOC100507167	PCDHB12	CDHR5	AUNIP
ZNF385B	ITIH1	PPIAP9	RHOT2	PCDHB13	SCT	PAQR7
	ITIH3	RPL15P4	RHBDL1	PCDHB14	DRD4	STMN1
	ITIH4	MCCD1	STUB1	PCDHB18P	DEAF1	RPL39P7
	STIMATE-MUSTN1	ATP6V1G2-DDX39B	JMJD8	PCDHB19P	TMEM80	MIR3917
	MUSTN1	DDX39B	WDR24	PCDHB15	EPS8L2	PAFAH2
	STIMATE	SNORD117	FBXL16	LOC100419552		LOC100652941
	SFMBT1	SNORD84	GS52	SLC25A2		EXTL1
	LOC401068	ATP6V1G2	METRN			SLC30A2
	SERBP1P3	NFKBIL1	ANTKMT			TRIM63
	RFT1	LOC100287329	CCDC78			PDIK1L
		LTA				FAM110D
		TNF				ZNF593
		LTB				CNKSR1
		LST1				CATSPER4
		NCR3				LOC100420494
		UQCRHP1				CEP85
		AIF1				MRPS6P1
		PRRC2A				SH3BGRL3
		SNORA38				UBXN11
		BAG6				CD52
		APOM				CRYBG2
		C6orf47				RPL34P4
		GPANK1				ZNF683
		CSNK2B				LIN28A
		LY6G5B				DHDDS
		LY6G5C				RPL17P9
						HMGN2
						DPPA2P2
						RPS6KA1
						MIR1976

## Sheet: Case-Control
Supplementary Table 3: Genes in homozygous regions across families.
Chromosome 2	Chromosome 22	Chromosome 2	Chromosome 3	Chromosome 2	Chromosome 3	Chromosome 3	Chromosome 3	Chromosome 3	Chromosome 2	Chromosome 3	Chromosome 3	Chromosome 3	Chromosome 3	Chromosome 3	Chromosome 3	Chromosome 3	Chromosome 16	Chromosome 2	Chromosome 3	Chromosome 3	Chromosome 3	Chromosome 3	Chromosome 3	Chromosome 3	Chromosome 16	Chromosome 16	Chromosome 16	Chromosome 16	Chromosome 16	Chromosome 16	Chromosome 2	Chromosome 2	Chromosome 2	Chromosome 2	Chromosome 2	Chromosome 2	Chromosome 2	Chromosome 2	Chromosome 2	Chromosome 2	Chromosome 2	Chromosome 12	Chromosome 15	Chromosome 2	Chromosome 17	Chromosome 17
TTN	MIRLET7HG	PLEKHA3	MUSTN1	TTN	ITIH4	ITIH3	PBRM1	ITIH4	TTN-AS1	ITIH4	ITIH4	ITIH1	SPCS1	ITIH1	ITIH1	ITIH3	AGRP	TTN	PBRM1	GNL3	GLT8D1	NEK4	ITIH1	ITIH3	KCTD19	PLEKHG4	PLEKHG4	KCTD19	LRRC36	TPPP3	TTN	TTN	TTN	TTN	TTN	TTN	TTN	TTN	TTN	TTN	TTN	MYO1A	PLA2G4F	TTN-AS1	GGA3	CASKIN2
TTN-AS1	MIRLET7A3	TTN-AS1	STIMATE-MUSTN1				LOC100506856		TTN				NEK4		ITIH3	ITIH4	LOC100505942	LOC100506892		GLT8D1	SPCS1	ITIH1			LRRC36	KCTD19				ZDHHC1													VPS39	TTN	MRPS7	TSEN54
	MIR4763	TTN	STIMATE				GNL3						LOC100301990				RIPOR1																										MIR627		MIF4GD
	MIRLET7B		SFMBT1										LOC100499399																														TMEM87A		MIF4GD-DT
	PPARA																																												SLC25A19
	CDPF1																																												LOC100507168
	PKDREJ																																												GRB2
	TTC38																																												RPL36AP7
	GTSE-DT																																												MIR3678
	GTSE1																																												TMEM94
	TRMU
	CELSR1

## Sheet: All Merged
Supplementary Table 3: Genes in homozygous regions across families.
AD001	AD002	AD003	AD004	AD005
RHOD	SLC25A17	PLEKHA3	SLC23A3	OSBPL6
KDM2A	LOC100313968	TTN-AS1	CNPPD1	LOC100506831
GRK2	LOC100652788	TTN	RETREG2	PRKRA
ANKRD13D	MIR4766	LOC100506892	ZFAND2B	PJVK
SSH3	ST13	OR12D2	ABCB6	NUDCP2
LOC100130987	XPNPEP3	OR12D1	ATG9A	FKBP7
POLD4	DNAJB7	OR11A1	ANKZF1	PLEKHA3
CLCF1	RBX1	OR10C1	GLB1L	TTN-AS1
RAD9A	RPS9P2	OR2H1	STK16	TTN
PPP1CA	ACTBP15	UBDP1	TUBA4A	LOC100506892
TBC1D10C	MIR1281	MAS1LP1	TUBA4B	CCDC141
CARNS1	EP300	MAS1L	DNAJB2	RPS6P2
RPS6KB2	LOC646927	RPS17P1	PTPRN	SESTD1
PTPRCAP	L3MBTL2	LINC01015	MIR153-1	RAD52P1
CORO1B	L3MBTL2-AS1	GPR53P	RESP18	ZNF385B
GPR152	CHADL	OR2I1P	DNPEP	STAB1
CABP4	RANGAP1	UBD	DES	NT5DC2
TMEM134	ZC3H7B	OR2H5P	SPEG	SMIM4
AIP	TEF	SNORD32B	LOC100507611	PBRM1
PITPNM1	TOB2	RPL13AP	GMPPA	LOC100506856
CDK2AP2	PHF5A	OR2H2	ASIC4	GNL3
CABP2	ACO2	GABBR1	ZNF670-ZNF695	SNORD19
GSTP1	POLR3H	SUMO2P1	ZNF695	SNORD19B
NDUFV1	CSDC2	MOG	LOC100419806	SNORD69
DOC2GP	PMM1	ZFP57	ZNF670	GLT8D1
NUDT8	DESI1	ZDHHC20P1	LOC100420880	SPCS1
TBX10	XRCC6	HCG4P11	ZNF669	NEK4
ACY3	SNU13	HLA-F	LINC02897	LOC100301990
ALDH3B2	LOC100506562	HLA-F-AS1	FGFR3P6	LOC100499399
RPL37P2	C22orf46	RPL23AP1	ZNF124	ITIH1
UNC93B5	MEI1	MICE	VN1R16P	ITIH3
OR7E145P	HMGN2P10	HCG9P5	LOC100131465	ITIH4
OR7E11P	CCDC134	IFITM4P	ZNF731P	STIMATE-MUSTN1
LOC100131501	SREBF2	LOC353010	MIR3916	MUSTN1
EVA1CP4	MIR33A	HCG4	LOC343165	STIMATE
ALG1L8P	SHISA8	HLA-V	VN1R17P	SFMBT1
FAM86C2P	MIR378I	LOC554223	VN1R5	LOC401068
ENPP7P7	TNFRSF13C	HCP5P13	ZNF496	SERBP1P3
SNRPCP12	CENPM	HCG4P9	NLRP3	RFT1
RPS3AP40	SMIM45	HLA-P	OR2B11	HLA-C
LOC100132261	SEPTIN3	RPL7AP7	OR2W5P	USP8P1
OR7E1P	WBP2NL	MICG	GCSAML-AS1	RPL3P2
EPHB2	SLC25A5P1	HCG4P8	OR2C3	WASF5P
MIR4253	NAGA	HLA-G	GCSAML	HLA-B
TEX46	PHETA2	P5-11	OR2G2	DHFRP2
KDM1A	SMDT1	HCGVIII-2	OR2G3	FGFR3P1
MIR3115	NDUFA6	MICF	OR14L1P	ZDHHC20P2
MIR4419A	NDUFA6-DT	LOC353009	OR3D1P	HLA-S
LUZP1	OLA1P1	HCG4P7	OR13G1	MICA
HTR1D	CYP2D6	HLA-H	OR6F1	HLA-X
RPL29P6	CYP2D7	P5-09	OR14A2	HCP5
HNRNPR	CYP2D8P	HLA-T	OR14K1	HCG26
ZNF436	TCF20	DDX39BP1	OR1C1	MICB
ZNF436-AS1	OGFRP1	LOC353008	OR9H1P	PPIAP9
TCEA3	LOC100134361	HCP5P6	OR14A16	RPL15P4
ASAP3	NFAM1	HCG4B	HSD17B7P1	MCCD1
E2F2	SERHL	P5-05	OR6R1P	ATP6V1G2-DDX39B
ID3	LOC100506662	HLA-K	OR11L1	DDX39B
MDS2	RRP7A	HLA-U	TRIM58	SNORD117
LOC729856	SERHL2	P5.8	OR2W3	SNORD84
RPL11	RRP7BP	HCG4P5	OR2T8	ATP6V1G2
ELOA	POLDIP3	HLA-A	OR2AJ1	NFKBIL1
ELOA-AS1	RNU12	P5-04		LOC100287329
PITHD1	CYB5R3	HCG4P4		LTA
LOC100509213	ATP5MGL	HLA-W		TNF
LYPLA2	A4GALT	MICD		LTB
GALE	RPL5P34	HCG9		LST1
HMGCL	DNM1P18	DDX39BP2		NCR3
FUCA1	LOC100422416	ZNRD1ASP		UQCRHP1
CNR2	ARFGAP3	HCG4P3		AIF1
BTBD6P1	LOC692246	HLA-J		PRRC2A
MIR378F	PACSIN2	HCG8		SNORA38
PNRC2	TTLL1-AS1	ETF1P1		BAG6
SRSF10	TTLL1	POLR1H		APOM
DIDO1		PPP1R11		C6orf47
GID8		RNF39		GPANK1
SLC17A9		TRIM31		CSNK2B
BHLHE23		TRIM40		LY6G5B
LINC01749		TRIM10		LY6G5C
LINC00029		TRIM15		CAPN15
LINC01056		TRIM26		PRR35
HAR1B		PAIP1P1		NHLRC4
HAR1A		TRIM26BP		PIGQ
MIR124-3		HLA-L		RAB40C
YTHDF1		HCG18		WFIKKN1
BIRC7		TRIM39		METTL26
MIR3196		TRIM39-RPP21		TRG-CCC2-2
NKAIN4		RPP21		LOC100287175
FLJ16779		HLA-N		LOC100130285
ARFGAP1		UBQLN1P1		MCRIP2
MIR4326		MICC		LOC100507146
COL20A1		TMPOP1		WDR90
CHRNA4		SUCLA2P1		LOC100507167
KCNQ2		RANP1		RHOT2
EEF1A2		HLA-E		RHBDL1
PPDPF		GNL1		STUB1
PTK6		PRR3		JMJD8
SRMS		ABCF1		WDR24
FNDC11		MIR877		FBXL16
HLA-DPA3		PPP1R10		GS52
COL11A2		MRPS18B		METRN
RXRB		ATAT1		ANTKMT
RNY4P10		PTMAP1		CCDC78
SLC39A7		C6orf136		PCDHB@
HSD17B8		DHX16		PCDHB2
MIR219A1		PPP1R18		PCDHB3
RING1		NRM		PCDHB4
ZNF70P1		RPL7P4		PCDHB5
VPS52		MDC1		PCDHB6
RPS18		TUBB		PCDHB17P
B3GALT4		FLOT1		PCDHB7
WDR46		IER3		PCDHB8
PFDN6		DDR1		PCDHB16
RGL2		DRAP1		PCDHB9
TAPBP		TSGA10IP		PCDHB10
ZBTB22		SART1		PCDHB11
DAXX		LOC100420020		PCDHB12
MYL12BP3		EIF1AD		PCDHB13
LYPLA2P1		BANF1		PCDHB14
RPL35AP4		CST6		PCDHB18P
KIFC1		CATSPER1		PCDHB19P
RPL12P1		GAL3ST3		PCDHB15
PHF1		SF3B2		LOC100419552
CUTA		PACS1		SLC25A2
SYNGAP1		KLC2		ANO9
ZBTB9		RAB1B		PTDSS2
BAK1		CNIH2		RNH1
GGNBP1		YIF1A		HRAS
LINC00336		TMEM151A		LRRC56
ITPR3		CD248		LMNTD2
LOC100507563		RIN1		LMNTD2-AS1
TNNI3		BRMS1		RASSF7
DNAAF3		B4GAT1		MIR210HG
SYT5		TRS-GCT3-1		MIR210
PTPRH		SLC29A2		LOC143666
TMEM86B		LOC100505504		PHRF1
PPP6R1		NPAS4		IRF7
HSPBP1		MRPL11		CDHR5
BRSK1		LOC100505524		SCT
TMEM150B		PELI3		DRD4
KMT5C		LOC100505554		DEAF1
COX6B2		DPP3		TMEM80
FAM71E2		BBS1		EPS8L2
IL11		ZDHHC24		RSRP1
TMEM190		ACTN3		RHD
TMEM238		CTSF		SDHDP6
RPL28		CCDC87		TMEM50A
UBE2S		NT5C		RHCE
SHISA7		JPT1		SDHDP7
ISOC2		SUMO2		MACO1
ZNF628		NUP85		LDLRAP1
NAT14		GGA3		MAN1C1
SSC5D		MRPS7		LOC100507013
HRH3		MIF4GD		SELENON
FLJ44790		MIF4GD-DT		MTFR1L
OSBPL2		SLC25A19		LOC646471
ADRM1		LOC100507168		AUNIP
LAMA5		GRB2		PAQR7
MIR4758		RPL36AP7		STMN1
LOC100506553		MIR3678		RPL39P7
RPS21		TMEM94		MIR3917
		CASKIN2		PAFAH2
		TSEN54		LOC100652941
		LLGL2		EXTL1
		MYO15B		SLC30A2
		RECQL5		TRIM63
		MUC16		PDIK1L
		BOLA3P2		FAM110D
		TRQ-TTG8-1		ZNF593
		OR1M4P		CNKSR1
		OR1M1		CATSPER4
		OR7G2		LOC100420494
		OR7G1		CEP85
		OR7G15P		MRPS6P1
		OR7G3		SH3BGRL3
		ZNF317		UBXN11
		ELOCP29		CD52
		OR7D2		CRYBG2
		OR7E16P		RPL34P4
		OR7E25P		ZNF683
		OR7D4		LIN28A
		OR7D11P		DHDDS
		OR7D1P		RPL17P9
		OR7E24		HMGN2
		OR7E18P		DPPA2P2
		OR7E19P		RPS6KA1
		OR7H1P		MIR1976
		ZNF699
		ZNF559
		ZNF559-ZNF177
		LOC100128428
		ZNF177
		ZNF266
		ZNF560
		SNAPC4
		ENTR1
		PMPCA
		INPP5E
		SEC16A
		C9orf163
		NOTCH1
		MIR4673
		MIR4674
		LINC01451
		LOC100505976
		EGFL7
		MIR126
		AGPAT2
		DIPK1B
		SNHG7
		SNORA17B
		SNORA17A
		LCN10
		LCN6
		LOC100128593
		LCN8
		LCN15
		ATP6V1G1P3
		TMEM141
		CCDC183
		CCDC183-AS1
		RABL6
		LOC100422233
		NCLP1
		MIR4292
		AJM1
		PHPT1
		MAMDC4
		PRR35
		NHLRC4
		PIGQ
		RAB40C
		WFIKKN1
		METTL26
		TRG-CCC2-2
		LOC100287175
		LOC100130285
		MCRIP2
		LOC100507146
		WDR90
		LOC100507167
		RHOT2
		LSS
		MCM3AP-AS1
		MCM3AP
		YBEY
		C21orf58
		PCNT

## Sheet: Merged Singletons
Supplementary Table 3: Genes in homozygous regions across families.
AD001	AD002	AD003	AD004	AD005
RHOD	SLC25A17	PLEKHA3	SLC23A3	OSBPL6
KDM2A	LOC100313968	TTN-AS1	CNPPD1	LOC100506831
GRK2	LOC100652788	TTN	RETREG2	PRKRA
ANKRD13D	MIR4766	LOC100506892	ZFAND2B	PJVK
SSH3	ST13	OR12D2	ABCB6	NUDCP2
LOC100130987	XPNPEP3	OR12D1	ATG9A	FKBP7
POLD4	DNAJB7	OR11A1	ANKZF1	PLEKHA3
CLCF1	RBX1	OR10C1	GLB1L	TTN-AS1
RAD9A	RPS9P2	OR2H1	STK16	TTN
PPP1CA	ACTBP15	UBDP1	TUBA4A	LOC100506892
TBC1D10C	MIR1281	MAS1LP1	TUBA4B	CCDC141
CARNS1	EP300	MAS1L	DNAJB2	RPS6P2
RPS6KB2	LOC646927	RPS17P1	PTPRN	SESTD1
PTPRCAP	L3MBTL2	LINC01015	MIR153-1	RAD52P1
CORO1B	L3MBTL2-AS1	GPR53P	RESP18	ZNF385B
GPR152	CHADL	OR2I1P	DNPEP	STAB1
CABP4	RANGAP1	UBD	DES	NT5DC2
TMEM134	ZC3H7B	OR2H5P	SPEG	SMIM4
AIP	TEF	SNORD32B	LOC100507611	PBRM1
PITPNM1	TOB2	RPL13AP	GMPPA	LOC100506856
CDK2AP2	PHF5A	OR2H2	ASIC4	GNL3
CABP2	ACO2	GABBR1	ZNF670-ZNF695	SNORD19
GSTP1	POLR3H	SUMO2P1	ZNF695	SNORD19B
NDUFV1	CSDC2	MOG	LOC100419806	SNORD69
DOC2GP	PMM1	ZFP57	ZNF670	GLT8D1
NUDT8	DESI1	ZDHHC20P1	LOC100420880	SPCS1
TBX10	XRCC6	HCG4P11	ZNF669	NEK4
ACY3	SNU13	HLA-F	LINC02897	LOC100301990
ALDH3B2	LOC100506562	HLA-F-AS1	FGFR3P6	LOC100499399
RPL37P2	C22orf46	RPL23AP1	ZNF124	ITIH1
UNC93B5	MEI1	MICE	VN1R16P	ITIH3
OR7E145P	HMGN2P10	HCG9P5	LOC100131465	ITIH4
OR7E11P	CCDC134	IFITM4P	ZNF731P	STIMATE-MUSTN1
LOC100131501	SREBF2	LOC353010	MIR3916	MUSTN1
EVA1CP4	MIR33A	HCG4	LOC343165	STIMATE
ALG1L8P	SHISA8	HLA-V	VN1R17P	SFMBT1
FAM86C2P	MIR378I	LOC554223	VN1R5	LOC401068
ENPP7P7	TNFRSF13C	HCP5P13	ZNF496	SERBP1P3
SNRPCP12	CENPM	HCG4P9	NLRP3	RFT1
RPS3AP40	SMIM45	HLA-P	OR2B11	HLA-C
LOC100132261	SEPTIN3	RPL7AP7	OR2W5P	USP8P1
OR7E1P	WBP2NL	MICG	GCSAML-AS1	RPL3P2
EPHB2	SLC25A5P1	HCG4P8	OR2C3	WASF5P
MIR4253	NAGA	HLA-G	GCSAML	HLA-B
TEX46	PHETA2	P5-11	OR2G2	DHFRP2
KDM1A	SMDT1	HCGVIII-2	OR2G3	FGFR3P1
MIR3115	NDUFA6	MICF	OR14L1P	ZDHHC20P2
MIR4419A	NDUFA6-DT	LOC353009	OR3D1P	HLA-S
LUZP1	OLA1P1	HCG4P7	OR13G1	MICA
HTR1D	CYP2D6	HLA-H	OR6F1	HLA-X
RPL29P6	CYP2D7	P5-09	OR14A2	HCP5
HNRNPR	CYP2D8P	HLA-T	OR14K1	HCG26
ZNF436	TCF20	DDX39BP1	OR1C1	MICB
ZNF436-AS1	OGFRP1	LOC353008	OR9H1P	PPIAP9
TCEA3	LOC100134361	HCP5P6	OR14A16	RPL15P4
ASAP3	NFAM1	HCG4B	HSD17B7P1	MCCD1
E2F2	SERHL	P5-05	OR6R1P	ATP6V1G2-DDX39B
ID3	LOC100506662	HLA-K	OR11L1	DDX39B
MDS2	RRP7A	HLA-U	TRIM58	SNORD117
LOC729856	SERHL2	P5.8	OR2W3	SNORD84
RPL11	RRP7BP	HCG4P5	OR2T8	ATP6V1G2
ELOA	POLDIP3	HLA-A	OR2AJ1	NFKBIL1
ELOA-AS1	RNU12	P5-04		LOC100287329
PITHD1	CYB5R3	HCG4P4		LTA
LOC100509213	ATP5MGL	HLA-W		TNF
LYPLA2	A4GALT	MICD		LTB
GALE	RPL5P34	HCG9		LST1
HMGCL	DNM1P18	DDX39BP2		NCR3
FUCA1	LOC100422416	ZNRD1ASP		UQCRHP1
CNR2	ARFGAP3	HCG4P3		AIF1
BTBD6P1	LOC692246	HLA-J		PRRC2A
MIR378F	PACSIN2	HCG8		SNORA38
PNRC2	TTLL1-AS1	ETF1P1		BAG6
SRSF10	TTLL1	POLR1H		APOM
DIDO1		PPP1R11		C6orf47
GID8		RNF39		GPANK1
SLC17A9		TRIM31		CSNK2B
BHLHE23		TRIM40		LY6G5B
LINC01749		TRIM10		LY6G5C
LINC00029		TRIM15		CAPN15
LINC01056		TRIM26		PRR35
HAR1B		PAIP1P1		NHLRC4
HAR1A		TRIM26BP		PIGQ
MIR124-3		HLA-L		RAB40C
YTHDF1		HCG18		WFIKKN1
BIRC7		TRIM39		METTL26
MIR3196		TRIM39-RPP21		TRG-CCC2-2
NKAIN4		RPP21		LOC100287175
FLJ16779		HLA-N		LOC100130285
ARFGAP1		UBQLN1P1		MCRIP2
MIR4326		MICC		LOC100507146
COL20A1		TMPOP1		WDR90
CHRNA4		SUCLA2P1		LOC100507167
KCNQ2		RANP1		RHOT2
EEF1A2		HLA-E		RHBDL1
PPDPF		GNL1		STUB1
PTK6		PRR3		JMJD8
SRMS		ABCF1		WDR24
FNDC11		MIR877		FBXL16
HLA-DPA3		PPP1R10		GS52
COL11A2		MRPS18B		METRN
RXRB		ATAT1		ANTKMT
RNY4P10		PTMAP1		CCDC78
SLC39A7		C6orf136		PCDHB@
HSD17B8		DHX16		PCDHB2
MIR219A1		PPP1R18		PCDHB3
RING1		NRM		PCDHB4
ZNF70P1		RPL7P4		PCDHB5
VPS52		MDC1		PCDHB6
RPS18		TUBB		PCDHB17P
B3GALT4		FLOT1		PCDHB7
WDR46		IER3		PCDHB8
PFDN6		DDR1		PCDHB16
RGL2		DRAP1		PCDHB9
TAPBP		TSGA10IP		PCDHB10
ZBTB22		SART1		PCDHB11
DAXX		LOC100420020		PCDHB12
MYL12BP3		EIF1AD		PCDHB13
LYPLA2P1		BANF1		PCDHB14
RPL35AP4		CST6		PCDHB18P
KIFC1		CATSPER1		PCDHB19P
RPL12P1		GAL3ST3		PCDHB15
PHF1		SF3B2		LOC100419552
CUTA		PACS1		SLC25A2
SYNGAP1		KLC2		ANO9
ZBTB9		RAB1B		PTDSS2
BAK1		CNIH2		RNH1
GGNBP1		YIF1A		HRAS
LINC00336		TMEM151A		LRRC56
ITPR3		CD248		LMNTD2
LOC100507563		RIN1		LMNTD2-AS1
TNNI3		BRMS1		RASSF7
DNAAF3		B4GAT1		MIR210HG
SYT5		TRS-GCT3-1		MIR210
PTPRH		SLC29A2		LOC143666
TMEM86B		LOC100505504		PHRF1
PPP6R1		NPAS4		IRF7
HSPBP1		MRPL11		CDHR5
BRSK1		LOC100505524		SCT
TMEM150B		PELI3		DRD4
KMT5C		LOC100505554		DEAF1
COX6B2		DPP3		TMEM80
FAM71E2		BBS1		EPS8L2
IL11		ZDHHC24		RSRP1
TMEM190		ACTN3		RHD
TMEM238		CTSF		SDHDP6
RPL28		CCDC87		TMEM50A
UBE2S		NT5C		RHCE
SHISA7		JPT1		SDHDP7
ISOC2		SUMO2		MACO1
ZNF628		NUP85		LDLRAP1
NAT14		GGA3		MAN1C1
SSC5D		MRPS7		LOC100507013
HRH3		MIF4GD		SELENON
FLJ44790		MIF4GD-DT		MTFR1L
OSBPL2		SLC25A19		LOC646471
ADRM1		LOC100507168		AUNIP
LAMA5		GRB2		PAQR7
MIR4758		RPL36AP7		STMN1
LOC100506553		MIR3678		RPL39P7
RPS21		TMEM94		MIR3917
		CASKIN2		PAFAH2
		TSEN54		LOC100652941
		LLGL2		EXTL1
		MYO15B		SLC30A2
		RECQL5		TRIM63
		MUC16		PDIK1L
		BOLA3P2		FAM110D
		TRQ-TTG8-1		ZNF593
		OR1M4P		CNKSR1
		OR1M1		CATSPER4
		OR7G2		LOC100420494
		OR7G1		CEP85
		OR7G15P		MRPS6P1
		OR7G3		SH3BGRL3
		ZNF317		UBXN11
		ELOCP29		CD52
		OR7D2		CRYBG2
		OR7E16P		RPL34P4
		OR7E25P		ZNF683
		OR7D4		LIN28A
		OR7D11P		DHDDS
		OR7D1P		RPL17P9
		OR7E24		HMGN2
		OR7E18P		DPPA2P2
		OR7E19P		RPS6KA1
		OR7H1P		MIR1976
		ZNF699
		ZNF559
		ZNF559-ZNF177
		LOC100128428
		ZNF177
		ZNF266
		ZNF560
		SNAPC4
		ENTR1
		PMPCA
		INPP5E
		SEC16A
		C9orf163
		NOTCH1
		MIR4673
		MIR4674
		LINC01451
		LOC100505976
		EGFL7
		MIR126
		AGPAT2
		DIPK1B
		SNHG7
		SNORA17B
		SNORA17A
		LCN10
		LCN6
		LOC100128593
		LCN8
		LCN15
		ATP6V1G1P3
		TMEM141
		CCDC183
		CCDC183-AS1
		RABL6
		LOC100422233
		NCLP1
		MIR4292
		AJM1
		PHPT1
		MAMDC4
		PRR35
		NHLRC4
		PIGQ
		RAB40C
		WFIKKN1
		METTL26
		TRG-CCC2-2
		LOC100287175
		LOC100130285
		MCRIP2
		LOC100507146
		WDR90
		LOC100507167
		RHOT2
		LSS
		MCM3AP-AS1
		MCM3AP
		YBEY
		C21orf58
		PCNT
